# Supplementary material for: Quantification of Signal Transduction Pathway Activity in Pancreatic Ductal Adenocarcinoma
Source: Int J Mol Sci. 2025 Nov 25;26(23):11385. doi: 10.3390/ijms262311385 (PMC12692056; doi:10.3390/ijms262311385)
Supplement: Supplementary file 1 [file ijms-26-11385-s001.zip]

Archive with 1 entries (1 files):
- ijms-3936354-supplementary.pdf
